# Supplementary material for: Identification of Naturally Processed Epitope Region Using Artificial APC Expressing a Single HLA Class I Allotype and mRNA of HCMV pp65 Antigen Fragments
Source: Vaccines (Basel). 2022 May 16;10(5):787. doi: 10.3390/vaccines10050787 (PMC9143612; doi:10.3390/vaccines10050787)
Supplement: Supplementary file 1 [file vaccines-10-00787-s001.zip]

Archive with 1 entries (1 files):
- vaccines-1686404-supplementary.pdf
